# Supplementary material for: First Detection and Identification of Southern Tomato Virus Infecting Tomatoes in Oklahoma with Complete Genome Characterization and Insights into Global Genetic Diversity
Source: Viruses. 2025 Aug 30;17(9):1193. doi: 10.3390/v17091193 (PMC12474347; doi:10.3390/v17091193)
Supplement: Supplementary file 1 [file viruses-17-01193-s001.zip]

Archive with 1 entries (1 files):
- viruses-3786042-supplementary.pptx
